# Supplementary material for: Triple combination of HAIC-FO plus tyrosine kinase inhibitors and immune checkpoint inhibitors for advanced hepatocellular carcinoma: A systematic review and meta-analysis
Source: PLoS One. 2023 Oct 16;18(10):e0290644. doi: 10.1371/journal.pone.0290644 (PMC10578571; doi:10.1371/journal.pone.0290644)
Supplement: S1 File — (XLSX) [file pone.0290644.s002.xlsx]

## Sheet: NOS for cohort study
Study	SELECTION				COMPARABILITY	EXPOSURE			NOS SCORE
	Q1	Q2	Q3	Q4	Q5	Q7	Q8	Q9
Chen. et al	1	1	1	1	2	1	1	1	9
Fu. et al	1	1	1	0	2	1	1	1	8
He. et al	1	1	1	1	2	1	0	1	8
Mei. et al	1	1	1	0	1	1	1	0	6
An. et al	1	1	1	1	2	1	1	0	8
Q1: Representativeness of the exposed cohort; Q2: Selection of the nonexposed cohort; Q3: Ascertainment of exposure; Q4: Illustration that there was no result of interest at start of research; Q5: Comparability of cohort based on the design or analysis; Q6: Evaluation of result; Q7: Was follow up long enough for outcome to happen; Q8: Adequate of follow up of cohort.
