# Supplementary material for: Triple combination of HAIC-FO plus tyrosine kinase inhibitors and immune checkpoint inhibitors for advanced hepatocellular carcinoma: A systematic review and meta-analysis
Source: PLoS One. 2023 Oct 16;18(10):e0290644. doi: 10.1371/journal.pone.0290644 (PMC10578571; doi:10.1371/journal.pone.0290644)
Supplement: S2 File — (XLSX) [file pone.0290644.s003.xlsx]

## Sheet: JBI-case-series
Study	Q1	Q2	Q3	Q4	Q5	Q6	Q7	Q8	Q9	Q10
Liu. et al	2	2	2	2	1	2	2	1	2	2
Luo. et al	2	1	2	2	1	2	2	2	1	2
Zhang. et al	2	1	2	2	1	2	2	2	2	2
Xu. et al	2	2	2	1	1	2	2	2	2	2
Xin. et al	2	2	2	1	1	2	2	2	2	2
Q1.Were there clear criteria for inclusion in the case series?
Q2.Was the condition measured in a standard, reliable way for all participants included in the case series?
Q3.Were valid methods used for identification of the condition for all participants included in the case series?
Q4.Did the case series have consecutive inclusion of participants?
Q5.Did the case series have complete inclusion of participants?
Q6.Was there clear reporting of the demographics of the participants in the study?
Q7.Was there clear reporting of clinical information of the participants?
Q8.Were the outcomes or follow-up results of cases clearly reported?
Q9.Was there clear reporting of the presenting site(s)/clinic(s) demographic information?
Q10. Was statistical analysis appropriate?
