# Supplementary material for: Triple combination of HAIC-FO plus tyrosine kinase inhibitors and immune checkpoint inhibitors for advanced hepatocellular carcinoma: A systematic review and meta-analysis
Source: PLoS One. 2023 Oct 16;18(10):e0290644. doi: 10.1371/journal.pone.0290644 (PMC10578571; doi:10.1371/journal.pone.0290644)
Supplement: S4 File — (XLSX) [file pone.0290644.s005.xlsx]

## Sheet: OS
HAIC-FO plus TKI and ICIs vs. TKI with or without ICIs
Study	HR	LCI	UCI
Mei.et al(2021)	0.6	0.43	0.83
He.et al(2021)	0.39	0.24	0.64
Chen.et al(2021)	0.52	0.36	0.75
Fu.et al(2023)	0.43	0.26	0.7

## Sheet: PFS
HAIC-FO plus TKI and ICIs vs. TKI with or without ICIs
Study	HR	LCI	UCI
Mei.et al(2021)	0.74	0.55	0.98
He.et al(2021)	0.47	0.32	0.68
Chen.et al(2021)	0.61	0.43	0.85
Fu.et al(2023)	0.43	0.27	0.68

## Sheet: ORR
HAIC-FO plus TKI and ICIs vs. TKI with or without ICIs
Study	All	CR+PR	All	CR+PR
Mei.et al(2021)	45	18	25	4
Fu.et al(2023)	89	55	53	11
Chen.et al(2021)	84	50	86	36
He.et al(2021)	71	48	86	14

## Sheet: DCR
HAIC-FO plus TKI and ICIs vs. TKI with or without ICIs
Study	All	CR+PR+SD	All	CR+PR+SD
Mei.et al(2021)	45	38	25	11
Chen.et al(2021)	84	74	86	71
He.et al(2021)	71	64	86	62
Fu.et al(2023)	89	77	53	30

## Sheet: All Progression-free survival 
HAIC-FO plus TKI and ICIs
Year	Study	mPFS	LCI	UCI
2021	Liu. et al	not reach
2022	Luo. et al	9.7	1	16.1
2021	Zhang. et al	not reach
2022	Xu. et al	6	5.37	6.7
2022	Xin. et al	10.6	8.37	13.8
2021	Mei.et al	NA
2023	Fu.et al	11.5	9.7	13.3
2021	Chen.et al	10.9	8.7	11.4
2021	He MK.et al	11.1	7.9	14.4

## Sheet: All DCR
HAIC-FO plus TKI and ICIs
Year	Study	DCR	ALL
2021	Liu. et al	25	27
2022	Luo. et al	130	145
2021	Zhang. et al	25	25
2022	Xu. et al	50	61
2022	Xin. et al	40	52
2021	Mei.et al	18	27
2023	Fu.et al	77	89
2021	Chen.et al	74	84
2021	He MK.et al	64	71

## Sheet: All ORR
HAIC-FO plus TKI and ICIs
Year	Study	CR-PR	ALL
2021	Liu. et al	17	27
2022	Luo. et al	83	145
2021	Zhang. et al	24	25
2022	Xu. et al	35	61
2022	Xin. et al	35	52
2021	Mei. et al	18	45
2023	Fu. et al	55	89
2021	Chen. et al	50	84
2021	He MK. et al	48	71
